# Supplementary material for: Exploring the Link Between Suicidal Concern and Pharmacotherapy in Adolescents: Evidence from a Clinical Cohort
Source: J Clin Med. 2025 Sep 11;14(18):6412. doi: 10.3390/jcm14186412 (PMC12471127; doi:10.3390/jcm14186412)
Supplement: Supplementary file 1 [file jcm-14-06412-s001.zip]

Archive with 1 entries (1 files):
- jcm-3832021-supplementary.pdf
